# Supplementary material for: Flavonoids from Sedum japonicum subsp. oryzifolium (Crassulaceae)
Source: Molecules. 2022 Nov 7;27(21):7632. doi: 10.3390/molecules27217632 (PMC9656034; doi:10.3390/molecules27217632)
Supplement: Supplementary file 1 [file molecules-27-07632-s001.zip]

Archive with 1 entries (1 files):
- molecules-1996644-supplementary.pdf
